# Supplementary material for: Latitudinal Diversity of Culex pipiens Biotypes and Hybrids in Farm, Peri-Urban, and Wetland Habitats in Europe
Source: PLoS One. 2016 Nov 21;11(11):e0166959. doi: 10.1371/journal.pone.0166959 (PMC5117740; doi:10.1371/journal.pone.0166959)
Supplement: S1 Dataset — (XLSX) [file pone.0166959.s001.xlsx]

## Sheet: Dataset
Sample	Date	Country	Habitat	Sampling location	Coordinates	Trap	Identification
1	2014-07-05	Sweden	Farm	3	58.330597, 15.704327	BG-Sentinel	Culex pipiens pipiens
2	2014-07-05	Sweden	Urban	4	58.416973, 15.499516	BG-Sentinel	Culex pipiens pipiens
4	2014-07-06	Sweden	Urban	6	58.405494, 15.595035	BG-Sentinel	Culex pipiens pipiens
5	2014-07-06	Sweden	Urban	6	58.405494, 15.595035	BG-Sentinel	Culex pipiens pipiens
6	2014-07-06	Sweden	Wetlands	7	58.362106, 15.651861	BG-Sentinel	Culex pipiens pipiens
8	2014-07-06	Sweden	Wetlands	7	58.362106, 15.651861	BG-Sentinel	Negative
9	2014-07-06	Sweden	Wetlands	7	58.362106, 15.651861	BG-Sentinel	Negative
10	2014-07-06	Sweden	Wetlands	7	58.362106, 15.651861	BG-Sentinel	Negative
11	2014-07-06	Sweden	Wetlands	7	58.362106, 15.651861	BG-Sentinel	Negative
12	2014-07-06	Sweden	Farm	1	58.296530, 15.584782	BG-Sentinel	Culex pipiens pipiens
13	2014-07-07	Sweden	Wetlands	8	58.361585, 15.654910	BG-Sentinel	Negative
14	2014-07-07	Sweden	Wetlands	8	58.361585, 15.654910	BG-Sentinel	Negative
15	2014-07-07	Sweden	Wetlands	8	58.361585, 15.654910	BG-Sentinel	Culex pipiens molestus
16	2014-07-07	Sweden	Wetlands	8	58.361585, 15.654910	BG-Sentinel	Negative
17	2014-07-07	Sweden	Wetlands	8	58.361585, 15.654910	BG-Sentinel	Culex pipiens pipiens
18	2014-07-07	Sweden	Wetlands	8	58.361585, 15.654910	BG-Sentinel	Negative
19	2014-07-07	Sweden	Wetlands	8	58.361585, 15.654910	BG-Sentinel	Negative
20	2014-07-07	Sweden	Wetlands	8	58.361585, 15.654910	BG-Sentinel	Negative
21	2014-07-07	Sweden	Urban	5	58.401515, 15.626744	BG-Sentinel	Culex pipiens pipiens
22	2014-07-07	Sweden	Urban	5	58.401515, 15.626744	BG-Sentinel	Culex torrentium
23	2014-07-07	Sweden	Urban	5	58.401515, 15.626744	BG-Sentinel	Culex torrentium
24	2014-07-07	Sweden	Urban	5	58.401515, 15.626744	BG-Sentinel	Culex pipiens pipiens
25	2014-07-07	Sweden	Urban	5	58.401515, 15.626744	BG-Sentinel	Culex pipiens pipiens
26	2014-07-07	Sweden	Urban	5	58.401515, 15.626744	BG-Sentinel	Negative
27	2014-07-07	Sweden	Urban	5	58.401515, 15.626744	BG-Sentinel	Culex pipiens pipiens
28	2014-07-07	Sweden	Farm	2	58.343622, 15.602404	BG-Sentinel	Culex pipiens pipiens
29	2014-07-08	Sweden	Urban	4	58.416973, 15.499516	BG-Sentinel	Culex torrentium
30	2014-07-08	Sweden	Wetlands	9	58.361542, 15.659072	BG-Sentinel	Negative
31	2014-07-08	Sweden	Wetlands	9	58.361542, 15.659072	BG-Sentinel	Culex pipiens pipiens
32	2014-07-08	Sweden	Wetlands	9	58.361542, 15.659072	BG-Sentinel	Negative
33	2014-07-08	Sweden	Wetlands	9	58.361542, 15.659072	BG-Sentinel	Culex pipiens pipiens
34	2014-07-08	Sweden	Wetlands	9	58.361542, 15.659072	BG-Sentinel	Culex pipiens molestus
35	2014-07-09	Sweden	Urban	6	58.405494, 15.595035	BG-Sentinel	Culex pipiens pipiens
36	2014-07-09	Sweden	Urban	6	58.405494, 15.595035	BG-Sentinel	Culex pipiens pipiens
37	2014-07-09	Sweden	Urban	6	58.405494, 15.595035	BG-Sentinel	Culex pipiens pipiens
38	2014-07-09	Sweden	Urban	6	58.405494, 15.595035	BG-Sentinel	Culex torrentium
39	2014-07-09	Sweden	Urban	6	58.405494, 15.595035	BG-Sentinel	Culex torrentium
40	2014-07-09	Sweden	Urban	6	58.405494, 15.595035	BG-Sentinel	Culex pipiens pipiens
41	2014-07-09	Sweden	Urban	6	58.405494, 15.595035	BG-Sentinel	Culex pipiens pipiens
42	2014-07-09	Sweden	Urban	6	58.405494, 15.595035	BG-Sentinel	Culex pipiens pipiens
43	2014-07-09	Sweden	Urban	6	58.405494, 15.595035	BG-Sentinel	Culex pipiens pipiens
44	2014-07-09	Sweden	Urban	6	58.405494, 15.595035	BG-Sentinel	Culex pipiens pipiens
45	2014-07-09	Sweden	Farm	1	58.296530, 15.584782	BG-Sentinel	Culex torrentium
46	2014-07-09	Sweden	Urban	4	58.416973, 15.499516	Liberty Plus	Culex pipiens pipiens
47	2014-07-10	Sweden	Wetlands	8	58.361585, 15.654910	BG-Sentinel	Negative
48	2014-07-10	Sweden	Wetlands	8	58.361585, 15.654910	BG-Sentinel	Negative
49	2014-07-10	Sweden	Wetlands	8	58.361585, 15.654910	BG-Sentinel	Negative
52	2014-07-10	Sweden	Urban	5	58.401515, 15.626744	BG-Sentinel	Culex pipiens pipiens
53	2014-07-10	Sweden	Urban	5	58.401515, 15.626744	BG-Sentinel	Culex pipiens pipiens
54	2014-07-10	Sweden	Urban	5	58.401515, 15.626744	BG-Sentinel	Culex pipiens pipiens
55	2014-07-10	Sweden	Urban	5	58.401515, 15.626744	BG-Sentinel	Culex pipiens pipiens
56	2014-07-10	Sweden	Urban	5	58.401515, 15.626744	BG-Sentinel	Culex pipiens pipiens
57	2014-07-10	Sweden	Urban	5	58.401515, 15.626744	BG-Sentinel	Culex pipiens pipiens
58	2014-07-10	Sweden	Urban	5	58.401515, 15.626744	BG-Sentinel	Culex pipiens pipiens
59	2014-07-10	Sweden	Urban	5	58.401515, 15.626744	BG-Sentinel	Culex pipiens pipiens
60	2014-07-10	Sweden	Farm	2	58.343622, 15.602404	BG-Sentinel	Culex pipiens pipiens
61	2014-07-10	Sweden	Farm	2	58.343622, 15.602404	BG-Sentinel	Culex pipiens pipiens
62	2014-07-10	Sweden	Farm	1	58.296530, 15.584782	Liberty Plus	Culex torrentium
63	2014-07-10	Sweden	Farm	1	58.296530, 15.584782	Liberty Plus	Culex pipiens pipiens
65	2014-08-06	Sweden	Urban	5	58.401515, 15.626744	Liberty Plus	Hybrid
66	2014-08-06	Sweden	Urban	4	58.416973, 15.499516	BG-Sentinel	Culex torrentium
67	2014-08-07	Sweden	Urban	6	58.405494, 15.595035	BG-Sentinel	Culex pipiens pipiens
68	2014-08-07	Sweden	Urban	6	58.405494, 15.595035	BG-Sentinel	Culex pipiens pipiens
69	2014-08-07	Sweden	Urban	6	58.405494, 15.595035	BG-Sentinel	Negative
70	2014-08-07	Sweden	Farm	1	58.296530, 15.584782	BG-Sentinel	Negative
71	2014-08-07	Sweden	Farm	1	58.296530, 15.584782	BG-Sentinel	Negative
72	2014-08-07	Sweden	Farm	1	58.296530, 15.584782	BG-Sentinel	Culex pipiens molestus
73	2014-08-07	Sweden	Farm	1	58.296530, 15.584782	BG-Sentinel	Culex torrentium
74	2014-08-07	Sweden	Farm	1	58.296530, 15.584782	BG-Sentinel	Negative
75	2014-08-07	Sweden	Farm	1	58.296530, 15.584782	BG-Sentinel	Negative
76	2014-08-07	Sweden	Farm	1	58.296530, 15.584782	BG-Sentinel	Culex pipiens pipiens
77	2014-08-07	Sweden	Farm	1	58.296530, 15.584782	BG-Sentinel	Culex pipiens pipiens
78	2014-08-07	Sweden	Urban	4	58.416973, 15.499516	Liberty Plus	Negative
79	2014-08-08	Sweden	Wetlands	8	58.361585, 15.654910	BG-Sentinel	Negative
80	2014-08-08	Sweden	Wetlands	8	58.361585, 15.654910	BG-Sentinel	Negative
81	2014-08-08	Sweden	Urban	5	58.401515, 15.626744	BG-Sentinel	Negative
82	2014-08-08	Sweden	Urban	5	58.401515, 15.626744	BG-Sentinel	Hybrid
83	2014-08-08	Sweden	Urban	5	58.401515, 15.626744	BG-Sentinel	Culex pipiens pipiens
84	2014-08-08	Sweden	Urban	5	58.401515, 15.626744	BG-Sentinel	Culex pipiens pipiens
85	2014-08-08	Sweden	Urban	5	58.401515, 15.626744	BG-Sentinel	Culex pipiens pipiens
86	2014-08-08	Sweden	Urban	5	58.401515, 15.626744	BG-Sentinel	Culex pipiens pipiens
87	2014-08-08	Sweden	Urban	5	58.401515, 15.626744	BG-Sentinel	Culex pipiens pipiens
88	2014-08-08	Sweden	Urban	5	58.401515, 15.626744	BG-Sentinel	Culex pipiens pipiens
89	2014-08-09	Sweden	Wetlands	9	58.361542, 15.659072	BG-Sentinel	Culex torrentium
90	2014-08-09	Sweden	Wetlands	9	58.361542, 15.659072	BG-Sentinel	Culex pipiens pipiens
91	2014-08-09	Sweden	Farm	2	58.343622, 15.602404	BG-Sentinel	Negative
92	2014-08-09	Sweden	Urban	5	58.401515, 15.626744	Liberty Plus	Culex torrentium
93	2014-08-09	Sweden	Urban	5	58.401515, 15.626744	Liberty Plus	Culex pipiens pipiens
94	2014-08-09	Sweden	Urban	5	58.401515, 15.626744	Liberty Plus	Culex pipiens pipiens
95	2014-08-09	Sweden	Urban	5	58.401515, 15.626744	Liberty Plus	Culex pipiens pipiens
96	2014-08-10	Sweden	Urban	6	58.405494, 15.595035	BG-Sentinel	Culex torrentium
97	2014-08-10	Sweden	Urban	4	58.416973, 15.499516	Liberty Plus	Culex pipiens pipiens
98	2014-08-11	Sweden	Wetlands	8	58.361585, 15.654910	BG-Sentinel	Culex pipiens pipiens
99	2014-09-09	Sweden	Wetlands	7	58.362106, 15.651861	Liberty Plus	Negative
100	2014-09-09	Sweden	Wetlands	7	58.362106, 15.651861	Liberty Plus	Culex pipiens pipiens
101	2014-09-09	Sweden	Wetlands	7	58.362106, 15.651861	Liberty Plus	Culex pipiens pipiens
102	2014-09-09	Sweden	Farm	2	58.343622, 15.602404	Liberty Plus	Negative
103	2014-09-09	Sweden	Farm	2	58.343622, 15.602404	Liberty Plus	Culex pipiens pipiens
104	2014-09-09	Sweden	Farm	2	58.343622, 15.602404	Liberty Plus	Culex pipiens pipiens
105	2014-09-09	Sweden	Wetlands	9	58.361542, 15.659072	BG-Sentinel	Negative
106	2014-09-09	Sweden	Wetlands	9	58.361542, 15.659072	BG-Sentinel	Negative
107	2014-09-09	Sweden	Urban	4	58.416973, 15.499516	BG-Sentinel	Culex pipiens pipiens
108	2014-09-09	Sweden	Urban	4	58.416973, 15.499516	BG-Sentinel	Negative
109	2014-09-09	Sweden	Urban	4	58.416973, 15.499516	BG-Sentinel	Negative
110	2014-09-10	Sweden	Wetlands	8	58.361585, 15.654910	Liberty Plus	Culex pipiens pipiens
111	2014-09-10	Sweden	Wetlands	8	58.361585, 15.654910	Liberty Plus	Negative
112	2014-09-10	Sweden	Wetlands	8	58.361585, 15.654910	Liberty Plus	Culex pipiens pipiens
113	2014-09-10	Sweden	Wetlands	8	58.361585, 15.654910	Liberty Plus	Culex pipiens pipiens
114	2014-09-10	Sweden	Wetlands	8	58.361585, 15.654910	Liberty Plus	Culex pipiens pipiens
115	2014-09-10	Sweden	Wetlands	8	58.361585, 15.654910	Liberty Plus	Culex pipiens pipiens
116	2014-09-10	Sweden	Wetlands	8	58.361585, 15.654910	Liberty Plus	Culex pipiens pipiens
117	2014-09-10	Sweden	Urban	4	58.416973, 15.499516	Liberty Plus	Culex pipiens pipiens
118	2014-09-10	Sweden	Urban	4	58.416973, 15.499516	Liberty Plus	Culex pipiens pipiens
119	2014-09-11	Sweden	Urban	6	58.405494, 15.595035	Liberty Plus	Culex pipiens pipiens
120	2014-09-11	Sweden	Urban	6	58.405494, 15.595035	Liberty Plus	Culex pipiens pipiens
121	2014-09-11	Sweden	Wetlands	9	58.361542, 15.659072	Liberty Plus	Negative
122	2014-09-11	Sweden	Wetlands	9	58.361542, 15.659072	Liberty Plus	Negative
123	2014-09-11	Sweden	Wetlands	9	58.361542, 15.659072	Liberty Plus	Culex pipiens pipiens
124	2014-09-11	Sweden	Farm	1	58.296530, 15.584782	Liberty Plus	Culex pipiens pipiens
125	2014-09-11	Sweden	Farm	1	58.296530, 15.584782	Liberty Plus	Culex pipiens pipiens
126	2014-09-11	Sweden	Farm	1	58.296530, 15.584782	Liberty Plus	Culex pipiens pipiens
127	2014-09-11	Sweden	Farm	1	58.296530, 15.584782	Liberty Plus	Culex pipiens pipiens
128	2014-09-11	Sweden	Farm	1	58.296530, 15.584782	Liberty Plus	Culex pipiens pipiens
129	2014-09-11	Sweden	Farm	1	58.296530, 15.584782	Liberty Plus	Culex pipiens pipiens
130	2014-09-11	Sweden	Farm	1	58.296530, 15.584782	Liberty Plus	Culex pipiens pipiens
131	2014-09-11	Sweden	Farm	1	58.296530, 15.584782	Liberty Plus	Culex pipiens pipiens
132	2014-09-11	Sweden	Farm	1	58.296530, 15.584782	Liberty Plus	Culex pipiens pipiens
133	2014-09-11	Sweden	Farm	1	58.296530, 15.584782	Liberty Plus	Culex pipiens pipiens
134	2014-09-11	Sweden	Farm	1	58.296530, 15.584782	Liberty Plus	Culex pipiens pipiens
135	2014-09-12	Sweden	Wetlands	7	58.362106, 15.651861	Liberty Plus	Culex pipiens pipiens
136	2014-09-12	Sweden	Wetlands	7	58.362106, 15.651861	Liberty Plus	Culex pipiens pipiens
137	2014-09-12	Sweden	Wetlands	7	58.362106, 15.651861	Liberty Plus	Negative
138	2014-09-12	Sweden	Wetlands	7	58.362106, 15.651861	Liberty Plus	Negative
139	2014-09-13	Sweden	Farm	3	58.330597, 15.704327	Liberty Plus	Culex pipiens pipiens
140	2014-09-13	Sweden	Farm	3	58.330597, 15.704327	Liberty Plus	Culex pipiens pipiens
141	2014-09-13	Sweden	Urban	4	58.416973, 15.499516	Liberty Plus	Culex pipiens pipiens
142	2014-09-14	Sweden	Urban	5	58.401515, 15.626744	BG-Sentinel	Culex pipiens pipiens
143	2014-09-14	Sweden	Urban	6	58.405494, 15.595035	Liberty Plus	Culex pipiens pipiens
144	2014-09-14	Sweden	Wetlands	9	58.361542, 15.659072	Liberty Plus	Culex pipiens pipiens
145	2014-10-07	Sweden	Urban	4	58.416973, 15.499516	BG-Sentinel	Culex pipiens pipiens
146	2014-10-07	Sweden	Urban	5	58.401515, 15.626744	Liberty Plus	Culex pipiens pipiens
147	2014-10-08	Sweden	Urban	6	58.405494, 15.595035	BG-Sentinel	Culex torrentium
148	2014-10-08	Sweden	Wetlands	8	58.361585, 15.654910	Liberty Plus	Culex pipiens pipiens
149	2014-10-08	Sweden	Urban	4	58.416973, 15.499516	Liberty Plus	Culex pipiens pipiens
150	2014-10-08	Sweden	Urban	4	58.416973, 15.499516	Liberty Plus	Culex pipiens pipiens
151	2014-10-08	Sweden	Urban	4	58.416973, 15.499516	Liberty Plus	Culex pipiens pipiens
152	2014-10-08	Sweden	Urban	4	58.416973, 15.499516	Liberty Plus	Culex pipiens pipiens
153	2014-10-08	Sweden	Urban	4	58.416973, 15.499516	Liberty Plus	Culex pipiens pipiens
154	2014-10-08	Sweden	Urban	4	58.416973, 15.499516	Liberty Plus	Culex pipiens pipiens
155	2014-10-08	Sweden	Urban	4	58.416973, 15.499516	Liberty Plus	Culex pipiens pipiens
156	2014-10-08	Sweden	Urban	4	58.416973, 15.499516	Liberty Plus	Culex pipiens pipiens
157	2014-10-08	Sweden	Urban	4	58.416973, 15.499516	Liberty Plus	Negative
158	2014-10-08	Sweden	Urban	4	58.416973, 15.499516	Liberty Plus	Culex pipiens pipiens
159	2014-10-09	Sweden	Urban	5	58.401515, 15.626744	BG-Sentinel	Culex pipiens pipiens
160	2014-10-09	Sweden	Urban	5	58.401515, 15.626744	BG-Sentinel	Culex pipiens pipiens
161	2014-10-09	Sweden	Wetlands	9	58.361542, 15.659072	Liberty Plus	Culex pipiens pipiens
162	2014-10-09	Sweden	Wetlands	9	58.361542, 15.659072	Liberty Plus	Culex pipiens pipiens
163	2014-10-09	Sweden	Farm	1	58.296530, 15.584782	Liberty Plus	Culex pipiens pipiens
164	2014-10-09	Sweden	Farm	1	58.296530, 15.584782	Liberty Plus	Culex pipiens pipiens
165	2014-10-09	Sweden	Farm	1	58.296530, 15.584782	Liberty Plus	Culex pipiens pipiens
166	2014-10-09	Sweden	Farm	1	58.296530, 15.584782	Liberty Plus	Culex pipiens pipiens
167	2014-10-09	Sweden	Urban	6	58.405494, 15.595035	Liberty Plus	Culex pipiens pipiens
168	2014-10-09	Sweden	Urban	6	58.405494, 15.595035	Liberty Plus	Culex pipiens pipiens
169	2014-10-10	Sweden	Wetlands	9	58.361542, 15.659072	BG-Sentinel	Culex pipiens pipiens
170	2014-10-10	Sweden	Farm	3	58.330597, 15.704327	BG-Sentinel	Culex pipiens pipiens
171	2014-10-10	Sweden	Urban	5	58.401515, 15.626744	Liberty Plus	Culex pipiens pipiens
172	2014-10-10	Sweden	Urban	5	58.401515, 15.626744	Liberty Plus	Culex pipiens pipiens
173	2014-10-10	Sweden	Urban	5	58.401515, 15.626744	Liberty Plus	Culex torrentium
174	2014-10-11	Sweden	Farm	3	58.330597, 15.704327	Liberty Plus	Culex pipiens pipiens
175	2014-10-11	Sweden	Urban	4	58.416973, 15.499516	Liberty Plus	Culex pipiens pipiens
176	2014-10-11	Sweden	Urban	4	58.416973, 15.499516	Liberty Plus	Culex pipiens pipiens
177	2014-10-11	Sweden	Urban	4	58.416973, 15.499516	Liberty Plus	Culex pipiens pipiens
178	2014-10-11	Sweden	Urban	4	58.416973, 15.499516	Liberty Plus	Culex pipiens pipiens
179	2014-10-11	Sweden	Urban	4	58.416973, 15.499516	Liberty Plus	Culex pipiens pipiens
180	2014-10-11	Sweden	Urban	4	58.416973, 15.499516	Liberty Plus	Culex pipiens pipiens
181	2014-10-11	Sweden	Wetlands	8	58.361585, 15.654910	Liberty Plus	Culex pipiens pipiens
182	2014-10-11	Sweden	Wetlands	8	58.361585, 15.654910	Liberty Plus	Culex pipiens pipiens
183	2014-10-12	Sweden	Farm	2	58.343622, 15.602404	BG-Sentinel	Hybrid
184	2014-10-12	Sweden	Farm	1	58.296530, 15.584782	Liberty Plus	Culex pipiens pipiens
185	2014-10-12	Sweden	Farm	1	58.296530, 15.584782	Liberty Plus	Culex pipiens pipiens
186	2014-11-01	Sweden	Urban	5	58.401515, 15.626744	Liberty Plus	Culex pipiens pipiens
187	2014-11-01	Sweden	Urban	5	58.401515, 15.626744	Liberty Plus	Culex pipiens pipiens
188	2014-11-02	Sweden	Urban	4	58.416973, 15.499516	Liberty Plus	Culex pipiens pipiens
189	2014-11-02	Sweden	Urban	4	58.416973, 15.499516	Liberty Plus	Culex pipiens pipiens
190	2014-11-03	Sweden	Farm	2	58.343622, 15.602404	Liberty Plus	Culex pipiens pipiens
191	2014-11-03	Sweden	Urban	6	58.405494, 15.595035	Liberty Plus	Culex pipiens pipiens
192	2014-11-05	Sweden	Urban	4	58.416973, 15.499516	Liberty Plus	Culex pipiens pipiens
193	2015-04-22	Sweden	Farm	2	58.343622, 15.602404	BG-Sentinel	Culex pipiens pipiens
194	2015-06-13	Sweden	Farm	3	58.330597, 15.704327	BG-Sentinel	Culex pipiens pipiens
195	2015-06-14	Sweden	Urban	6	58.405494, 15.595035	BG-Sentinel	Culex pipiens pipiens
196	2014-08-28	Italy	Farm	21	42.943098, 13.853856	BG-Sentinel	Culex pipiens pipiens
197	2014-08-28	Italy	Farm	21	42.943098, 13.853856	BG-Sentinel	Culex pipiens pipiens
198	2014-08-28	Italy	Farm	21	42.943098, 13.853856	BG-Sentinel	Culex pipiens pipiens
199	2014-08-28	Italy	Farm	21	42.943098, 13.853856	BG-Sentinel	Culex pipiens pipiens
200	2014-08-28	Italy	Farm	21	42.943098, 13.853856	BG-Sentinel	Culex pipiens pipiens
201	2014-08-28	Italy	Farm	21	42.943098, 13.853856	BG-Sentinel	Culex pipiens pipiens
202	2014-08-28	Italy	Farm	21	42.943098, 13.853856	BG-Sentinel	Culex pipiens pipiens
203	2014-08-28	Italy	Farm	21	42.943098, 13.853856	BG-Sentinel	Hybrid
204	2014-08-28	Italy	Farm	21	42.943098, 13.853856	BG-Sentinel	Negative
205	2014-08-29	Italy	Wetlands	27	42.903365, 13.908667	Liberty Plus	Negative
206	2014-08-29	Italy	Farm	21	42.943098, 13.853856	Liberty Plus	Negative
207	2014-08-29	Italy	Urban	22	42.883455, 13.879388	BG-Sentinel	Culex pipiens pipiens
208	2014-08-29	Italy	Wetlands	26	42.899042, 13.909813	BG-Sentinel	Culex pipiens molestus
209	2014-08-29	Italy	Wetlands	26	42.899042, 13.909813	BG-Sentinel	Hybrid
210	2014-08-29	Italy	Wetlands	26	42.899042, 13.909813	BG-Sentinel	Culex pipiens pipiens
211	2014-08-30	Italy	Urban	24	42.934424, 13.891933	BG-Sentinel	Negative
212	2014-08-30	Italy	Urban	24	42.934424, 13.891933	BG-Sentinel	Culex pipiens pipiens
213	2014-08-30	Italy	Urban	24	42.934424, 13.891933	BG-Sentinel	Hybrid
214	2014-08-30	Italy	Urban	24	42.934424, 13.891933	BG-Sentinel	Negative
215	2014-08-30	Italy	Urban	24	42.934424, 13.891933	BG-Sentinel	Negative
216	2014-08-30	Italy	Urban	24	42.934424, 13.891933	BG-Sentinel	Culex pipiens pipiens
217	2014-08-30	Italy	Urban	24	42.934424, 13.891933	BG-Sentinel	Negative
218	2014-08-30	Italy	Urban	24	42.934424, 13.891933	BG-Sentinel	Culex pipiens pipiens
219	2014-08-30	Italy	Urban	24	42.934424, 13.891933	BG-Sentinel	Negative
220	2014-08-30	Italy	Farm	19	42.914466, 13.854588	Liberty Plus	Negative
221	2014-08-30	Italy	Wetlands	27	42.903365, 13.908667	BG-Sentinel	Culex pipiens pipiens
222	2014-08-30	Italy	Farm	20	42.944809, 13.859857	BG-Sentinel	Negative
223	2014-08-30	Italy	Farm	20	42.944809, 13.859857	BG-Sentinel	Negative
224	2014-08-30	Italy	Farm	20	42.944809, 13.859857	BG-Sentinel	Negative
225	2014-08-30	Italy	Farm	20	42.944809, 13.859857	BG-Sentinel	Negative
226	2014-08-30	Italy	Farm	20	42.944809, 13.859857	BG-Sentinel	Negative
227	2014-08-30	Italy	Farm	20	42.944809, 13.859857	BG-Sentinel	Negative
228	2014-08-31	Italy	Farm	20	42.944809, 13.859857	Liberty Plus	Culex pipiens pipiens
229	2014-08-31	Italy	Urban	22	42.883455, 13.879388	BG-Sentinel	Hybrid
230	2014-08-31	Italy	Urban	22	42.883455, 13.879388	BG-Sentinel	Hybrid
231	2014-08-31	Italy	Urban	22	42.883455, 13.879388	BG-Sentinel	Hybrid
232	2014-08-31	Italy	Urban	22	42.883455, 13.879388	BG-Sentinel	Negative
233	2014-08-31	Italy	Urban	22	42.883455, 13.879388	BG-Sentinel	Negative
234	2014-08-31	Italy	Farm	21	42.943098, 13.853856	BG-Sentinel	Culex pipiens pipiens
235	2014-08-31	Italy	Farm	21	42.943098, 13.853856	BG-Sentinel	Culex pipiens pipiens
236	2014-08-31	Italy	Farm	21	42.943098, 13.853856	BG-Sentinel	Negative
237	2014-08-31	Italy	Farm	21	42.943098, 13.853856	BG-Sentinel	Negative
238	2014-08-31	Italy	Farm	21	42.943098, 13.853856	BG-Sentinel	Culex pipiens pipiens
239	2014-08-31	Italy	Farm	21	42.943098, 13.853856	BG-Sentinel	Culex pipiens molestus
240	2014-08-31	Italy	Farm	21	42.943098, 13.853856	BG-Sentinel	Negative
241	2014-08-31	Italy	Farm	21	42.943098, 13.853856	BG-Sentinel	Negative
242	2014-09-01	Italy	Farm	21	42.943098, 13.853856	Liberty Plus	Culex pipiens molestus
243	2014-09-01	Italy	Farm	19	42.914466, 13.854588	BG-Sentinel	Culex pipiens pipiens
244	2014-09-01	Italy	Farm	19	42.914466, 13.854588	BG-Sentinel	Culex pipiens pipiens
245	2014-09-01	Italy	Farm	19	42.914466, 13.854588	BG-Sentinel	Culex pipiens pipiens
246	2014-09-01	Italy	Farm	19	42.914466, 13.854588	BG-Sentinel	Hybrid
247	2014-09-01	Italy	Farm	19	42.914466, 13.854588	BG-Sentinel	Culex pipiens molestus
248	2014-09-01	Italy	Urban	23	42.951012, 13.850783	BG-Sentinel	Negative
249	2014-09-01	Italy	Wetlands	27	42.903365, 13.908667	Liberty Plus	Negative
250	2014-09-24	Italy	Wetlands	27	42.903365, 13.908667	BG-Sentinel	Culex pipiens pipiens
251	2014-09-24	Italy	Wetlands	27	42.903365, 13.908667	BG-Sentinel	Culex pipiens pipiens
252	2014-09-24	Italy	Wetlands	27	42.903365, 13.908667	BG-Sentinel	Culex pipiens molestus
253	2014-09-24	Italy	Wetlands	27	42.903365, 13.908667	BG-Sentinel	Negative
254	2014-09-25	Italy	Urban	24	42.934424, 13.891933	BG-Sentinel	Culex pipiens pipiens
255	2014-09-25	Italy	Urban	24	42.934424, 13.891933	BG-Sentinel	Negative
256	2014-09-25	Italy	Urban	24	42.934424, 13.891933	BG-Sentinel	Negative
257	2014-09-25	Italy	Wetlands	25	42.896600, 13.911895	BG-Sentinel	Hybrid
258	2014-09-25	Italy	Wetlands	25	42.896600, 13.911895	BG-Sentinel	Culex pipiens molestus
259	2014-09-25	Italy	Wetlands	25	42.896600, 13.911895	BG-Sentinel	Culex pipiens molestus
260	2014-09-25	Italy	Wetlands	25	42.896600, 13.911895	BG-Sentinel	Culex pipiens molestus
261	2014-09-25	Italy	Urban	22	42.883455, 13.879388	Liberty Plus	Culex pipiens molestus
262	2014-09-25	Italy	Farm	21	42.943098, 13.853856	BG-Sentinel	Culex pipiens pipiens
263	2014-09-25	Italy	Wetlands	26	42.899042, 13.909813	Liberty Plus	Culex pipiens pipiens
264	2014-09-25	Italy	Wetlands	26	42.899042, 13.909813	Liberty Plus	Culex pipiens molestus
265	2014-09-26	Italy	Urban	22	42.883455, 13.879388	BG-Sentinel	Culex pipiens molestus
266	2014-09-26	Italy	Farm	19	42.914466, 13.854588	BG-Sentinel	Culex pipiens pipiens
267	2014-09-26	Italy	Farm	19	42.914466, 13.854588	BG-Sentinel	Negative
268	2014-09-26	Italy	Urban	23	42.951012, 13.850783	Liberty Plus	Culex pipiens molestus
269	2014-09-26	Italy	Wetlands	26	42.899042, 13.909813	BG-Sentinel	Culex pipiens molestus
270	2014-09-26	Italy	Wetlands	26	42.899042, 13.909813	BG-Sentinel	Culex pipiens molestus
271	2014-09-26	Italy	Wetlands	26	42.899042, 13.909813	BG-Sentinel	Culex pipiens pipiens
272	2014-09-26	Italy	Wetlands	26	42.899042, 13.909813	BG-Sentinel	Culex pipiens molestus
273	2014-09-26	Italy	Wetlands	26	42.899042, 13.909813	BG-Sentinel	Culex pipiens molestus
274	2014-09-26	Italy	Wetlands	26	42.899042, 13.909813	BG-Sentinel	Culex pipiens molestus
275	2014-09-26	Italy	Wetlands	26	42.899042, 13.909813	BG-Sentinel	Culex pipiens pipiens
276	2014-09-26	Italy	Wetlands	26	42.899042, 13.909813	BG-Sentinel	Negative
277	2014-09-26	Italy	Wetlands	26	42.899042, 13.909813	BG-Sentinel	Culex pipiens pipiens
278	2014-09-26	Italy	Wetlands	26	42.899042, 13.909813	BG-Sentinel	Culex pipiens molestus
279	2014-09-26	Italy	Wetlands	26	42.899042, 13.909813	BG-Sentinel	Culex pipiens molestus
280	2014-09-26	Italy	Wetlands	26	42.899042, 13.909813	BG-Sentinel	Negative
281	2014-09-26	Italy	Wetlands	26	42.899042, 13.909813	BG-Sentinel	Negative
282	2014-09-27	Italy	Urban	24	42.934424, 13.891933	BG-Sentinel	Culex pipiens molestus
283	2014-09-27	Italy	Urban	24	42.934424, 13.891933	BG-Sentinel	Negative
284	2014-09-27	Italy	Farm	20	42.944809, 13.859857	BG-Sentinel	Culex pipiens molestus
285	2014-09-27	Italy	Wetlands	25	42.896600, 13.911895	Liberty Plus	Negative
286	2014-09-27	Italy	Wetlands	27	42.903365, 13.908667	BG-Sentinel	Culex pipiens molestus
287	2014-09-27	Italy	Wetlands	27	42.903365, 13.908667	BG-Sentinel	Culex pipiens molestus
288	2014-09-27	Italy	Wetlands	27	42.903365, 13.908667	BG-Sentinel	Culex pipiens molestus
289	2014-09-27	Italy	Wetlands	27	42.903365, 13.908667	BG-Sentinel	Culex pipiens molestus
290	2014-09-27	Italy	Wetlands	27	42.903365, 13.908667	BG-Sentinel	Culex pipiens molestus
291	2014-09-27	Italy	Wetlands	27	42.903365, 13.908667	BG-Sentinel	Culex pipiens molestus
292	2014-09-28	Italy	Farm	21	42.943098, 13.853856	BG-Sentinel	Culex pipiens molestus
293	2014-09-28	Italy	Wetlands	25	42.896600, 13.911895	BG-Sentinel	Negative
294	2014-09-28	Italy	Wetlands	25	42.896600, 13.911895	BG-Sentinel	Culex pipiens molestus
295	2014-09-28	Italy	Wetlands	25	42.896600, 13.911895	BG-Sentinel	Culex pipiens pipiens
296	2014-09-28	Italy	Urban	23	42.951012, 13.850783	Liberty Plus	Culex pipiens molestus
297	2014-09-28	Italy	Wetlands	26	42.899042, 13.909813	Liberty Plus	Culex pipiens pipiens
298	2014-09-29	Italy	Urban	23	42.951012, 13.850783	BG-Sentinel	Culex pipiens molestus
299	2014-09-29	Italy	Urban	23	42.951012, 13.850783	BG-Sentinel	Culex pipiens pipiens
300	2014-09-29	Italy	Urban	23	42.951012, 13.850783	BG-Sentinel	Culex pipiens pipiens
301	2014-09-29	Italy	Farm	19	42.914466, 13.854588	BG-Sentinel	Negative
302	2014-09-29	Italy	Farm	19	42.914466, 13.854588	BG-Sentinel	Negative
303	2014-09-29	Italy	Farm	19	42.914466, 13.854588	BG-Sentinel	Negative
304	2014-09-29	Italy	Farm	19	42.914466, 13.854588	BG-Sentinel	Culex pipiens pipiens
305	2014-09-29	Italy	Farm	19	42.914466, 13.854588	BG-Sentinel	Culex pipiens pipiens
306	2014-09-29	Italy	Farm	21	42.943098, 13.853856	Liberty Plus	Hybrid
307	2014-09-29	Italy	Wetlands	26	42.899042, 13.909813	BG-Sentinel	Culex pipiens molestus
308	2014-09-29	Italy	Wetlands	26	42.899042, 13.909813	BG-Sentinel	Culex pipiens pipiens
309	2014-09-29	Italy	Wetlands	26	42.899042, 13.909813	BG-Sentinel	Negative
310	2014-10-22	Italy	Wetlands	25	42.896600, 13.911895	Liberty Plus	Culex pipiens molestus
311	2014-10-22	Italy	Wetlands	25	42.896600, 13.911895	Liberty Plus	Culex pipiens molestus
312	2014-10-22	Italy	Urban	23	42.951012, 13.850783	BG-Sentinel	Negative
313	2014-10-22	Italy	Wetlands	27	42.903365, 13.908667	BG-Sentinel	Culex pipiens molestus
314	2014-10-22	Italy	Wetlands	27	42.903365, 13.908667	BG-Sentinel	Culex pipiens molestus
315	2014-10-22	Italy	Wetlands	27	42.903365, 13.908667	BG-Sentinel	Culex pipiens molestus
316	2014-10-22	Italy	Wetlands	27	42.903365, 13.908667	BG-Sentinel	Culex pipiens molestus
317	2014-10-22	Italy	Wetlands	27	42.903365, 13.908667	BG-Sentinel	Culex pipiens molestus
318	2014-10-22	Italy	Wetlands	27	42.903365, 13.908667	BG-Sentinel	Culex pipiens molestus
319	2014-10-22	Italy	Wetlands	27	42.903365, 13.908667	BG-Sentinel	Culex pipiens molestus
320	2014-10-22	Italy	Farm	20	42.944809, 13.859857	BG-Sentinel	Culex pipiens molestus
321	2014-10-22	Italy	Farm	20	42.944809, 13.859857	BG-Sentinel	Negative
322	2014-10-22	Italy	Urban	24	42.934424, 13.891933	Liberty Plus	Culex pipiens pipiens
323	2014-10-23	Italy	Urban	24	42.934424, 13.891933	BG-Sentinel	Culex pipiens pipiens
324	2014-10-23	Italy	Urban	24	42.934424, 13.891933	BG-Sentinel	Negative
325	2014-10-23	Italy	Urban	24	42.934424, 13.891933	BG-Sentinel	Culex pipiens molestus
326	2014-10-23	Italy	Wetlands	26	42.899042, 13.909813	Liberty Plus	Culex pipiens molestus
327	2014-10-23	Italy	Wetlands	26	42.899042, 13.909813	Liberty Plus	Culex pipiens molestus
328	2014-10-23	Italy	Wetlands	26	42.899042, 13.909813	Liberty Plus	Culex pipiens molestus
329	2014-10-23	Italy	Wetlands	26	42.899042, 13.909813	Liberty Plus	Culex pipiens molestus
330	2014-10-24	Italy	Urban	23	42.951012, 13.850783	Liberty Plus	Culex pipiens molestus
331	2014-10-25	Italy	Urban	24	42.934424, 13.891933	BG-Sentinel	Culex pipiens pipiens
332	2014-10-25	Italy	Urban	24	42.934424, 13.891933	BG-Sentinel	Culex pipiens pipiens
333	2014-10-25	Italy	Urban	22	42.883455, 13.879388	Liberty Plus	Culex pipiens molestus
334	2014-10-26	Italy	Urban	22	42.883455, 13.879388	BG-Sentinel	Culex pipiens pipiens
335	2014-10-26	Italy	Wetlands	26	42.899042, 13.909813	Liberty Plus	Culex pipiens molestus
336	2014-10-26	Italy	Wetlands	26	42.899042, 13.909813	Liberty Plus	Culex pipiens molestus
337	2014-10-26	Italy	Wetlands	26	42.899042, 13.909813	Liberty Plus	Culex pipiens molestus
338	2014-11-25	Italy	Wetlands	27	42.903365, 13.908667	BG-Sentinel	Culex pipiens molestus
339	2014-11-25	Italy	Wetlands	27	42.903365, 13.908667	BG-Sentinel	Culex pipiens molestus
340	2014-11-25	Italy	Wetlands	27	42.903365, 13.908667	BG-Sentinel	Culex pipiens molestus
341	2014-11-26	Italy	Farm	21	42.943098, 13.853856	BG-Sentinel	Negative
342	2014-11-26	Italy	Urban	22	42.883455, 13.879388	Liberty Plus	Culex pipiens molestus
343	2014-11-26	Italy	Urban	22	42.883455, 13.879388	Liberty Plus	Culex pipiens molestus
344	2014-11-26	Italy	Urban	22	42.883455, 13.879388	Liberty Plus	Culex pipiens molestus
345	2014-11-26	Italy	Urban	22	42.883455, 13.879388	Liberty Plus	Culex pipiens pipiens
346	2014-11-26	Italy	Urban	22	42.883455, 13.879388	Liberty Plus	Culex pipiens molestus
347	2014-11-26	Italy	Urban	22	42.883455, 13.879388	Liberty Plus	Culex pipiens pipiens
348	2014-11-26	Italy	Urban	22	42.883455, 13.879388	Liberty Plus	Culex pipiens molestus
349	2014-11-27	Italy	Urban	23	42.951012, 13.850783	Liberty Plus	Culex pipiens molestus
350	2014-11-27	Italy	Wetlands	26	42.899042, 13.909813	BG-Sentinel	Negative
351	2014-11-27	Italy	Wetlands	26	42.899042, 13.909813	BG-Sentinel	Negative
352	2014-11-27	Italy	Wetlands	26	42.899042, 13.909813	BG-Sentinel	Culex pipiens molestus
353	2014-11-27	Italy	Wetlands	26	42.899042, 13.909813	BG-Sentinel	Culex pipiens molestus
354	2014-11-27	Italy	Wetlands	26	42.899042, 13.909813	BG-Sentinel	Negative
355	2014-11-27	Italy	Wetlands	26	42.899042, 13.909813	BG-Sentinel	Negative
356	2014-11-27	Italy	Wetlands	26	42.899042, 13.909813	BG-Sentinel	Culex pipiens molestus
357	2014-11-27	Italy	Wetlands	27	42.903365, 13.908667	Liberty Plus	Culex pipiens molestus
358	2014-11-28	Italy	Farm	20	42.944809, 13.859857	BG-Sentinel	Culex pipiens molestus
359	2014-11-28	Italy	Farm	20	42.944809, 13.859857	BG-Sentinel	Culex pipiens molestus
360	2014-11-28	Italy	Farm	20	42.944809, 13.859857	BG-Sentinel	Negative
361	2014-11-28	Italy	Urban	22	42.883455, 13.879388	Liberty Plus	Culex pipiens molestus
362	2014-11-28	Italy	Urban	22	42.883455, 13.879388	Liberty Plus	Negative
363	2014-11-29	Italy	Farm	20	42.944809, 13.859857	Liberty Plus	Negative
364	2014-11-29	Italy	Farm	20	42.944809, 13.859857	Liberty Plus	Culex pipiens molestus
365	2014-11-30	Italy	Urban	24	42.934424, 13.891933	Liberty Plus	Negative
366	2014-11-30	Italy	Wetlands	26	42.899042, 13.909813	BG-Sentinel	Culex pipiens molestus
367	2014-11-30	Italy	Wetlands	26	42.899042, 13.909813	BG-Sentinel	Negative
368	2014-11-30	Italy	Wetlands	26	42.899042, 13.909813	BG-Sentinel	Culex pipiens molestus
369	2014-11-30	Italy	Wetlands	26	42.899042, 13.909813	BG-Sentinel	Culex pipiens pipiens
370	2014-11-30	Italy	Wetlands	26	42.899042, 13.909813	BG-Sentinel	Culex pipiens molestus
371	2014-11-30	Italy	Wetlands	26	42.899042, 13.909813	BG-Sentinel	Negative
372	2014-11-30	Italy	Wetlands	26	42.899042, 13.909813	BG-Sentinel	Culex pipiens molestus
373	2014-11-30	Italy	Wetlands	26	42.899042, 13.909813	BG-Sentinel	Negative
374	2014-11-30	Italy	Wetlands	26	42.899042, 13.909813	BG-Sentinel	Negative
375	2015-03-22	Italy	Wetlands	27	42.903365, 13.908667	Liberty Plus	Culex pipiens pipiens
376	2015-03-25	Italy	Urban	24	42.934424, 13.891933	Liberty Plus	Culex pipiens molestus
377	2015-03-25	Italy	Farm	19	42.914466, 13.854588	BG-Sentinel	Hybrid
378	2015-03-25	Italy	Farm	19	42.914466, 13.854588	BG-Sentinel	Hybrid
379	2015-04-14	Italy	Farm	20	42.944809, 13.859857	BG-Sentinel	Culex pipiens pipiens
380	2015-04-15	Italy	Urban	24	42.934424, 13.891933	BG-Sentinel	Culex pipiens molestus
381	2015-04-16	Italy	Farm	19	42.914466, 13.854588	BG-Sentinel	Culex pipiens pipiens
382	2015-04-21	Italy	Urban	22	42.883455, 13.879388	BG-Sentinel	Hybrid
383	2015-05-19	Italy	Farm	20	42.944809, 13.859857	BG-Sentinel	Hybrid
384	2015-05-19	Italy	Farm	20	42.944809, 13.859857	BG-Sentinel	Culex pipiens molestus
385	2015-05-19	Italy	Farm	20	42.944809, 13.859857	BG-Sentinel	Culex pipiens molestus
386	2015-05-19	Italy	Farm	20	42.944809, 13.859857	BG-Sentinel	Culex pipiens pipiens
387	2015-05-19	Italy	Farm	20	42.944809, 13.859857	BG-Sentinel	Culex pipiens molestus
388	2015-05-19	Italy	Farm	20	42.944809, 13.859857	BG-Sentinel	Culex pipiens molestus
389	2015-05-19	Italy	Farm	20	42.944809, 13.859857	BG-Sentinel	Culex pipiens molestus
390	2015-05-19	Italy	Farm	20	42.944809, 13.859857	BG-Sentinel	Culex pipiens molestus
391	2015-05-19	Italy	Farm	20	42.944809, 13.859857	BG-Sentinel	Negative
392	2015-05-19	Italy	Farm	20	42.944809, 13.859857	BG-Sentinel	Culex pipiens molestus
393	2015-05-19	Italy	Farm	20	42.944809, 13.859857	BG-Sentinel	Culex pipiens molestus
394	2015-05-19	Italy	Wetlands	27	42.903365, 13.908667	BG-Sentinel	Culex pipiens pipiens
395	2015-05-20	Italy	Urban	24	42.934424, 13.891933	BG-Sentinel	Culex pipiens pipiens
396	2015-05-20	Italy	Urban	24	42.934424, 13.891933	BG-Sentinel	Culex pipiens pipiens
397	2015-05-20	Italy	Urban	24	42.934424, 13.891933	BG-Sentinel	Culex pipiens pipiens
398	2015-05-20	Italy	Urban	24	42.934424, 13.891933	BG-Sentinel	Negative
399	2015-05-20	Italy	Urban	24	42.934424, 13.891933	BG-Sentinel	Hybrid
400	2015-05-20	Italy	Urban	24	42.934424, 13.891933	BG-Sentinel	Culex pipiens pipiens
401	2015-05-20	Italy	Urban	24	42.934424, 13.891933	BG-Sentinel	Culex pipiens molestus
402	2015-05-20	Italy	Urban	24	42.934424, 13.891933	BG-Sentinel	Culex pipiens molestus
403	2015-05-20	Italy	Farm	21	42.943098, 13.853856	BG-Sentinel	Culex pipiens molestus
404	2015-05-20	Italy	Farm	21	42.943098, 13.853856	BG-Sentinel	Culex pipiens pipiens
405	2015-05-21	Italy	Wetlands	26	42.899042, 13.909813	BG-Sentinel	Negative
406	2015-05-21	Italy	Urban	22	42.883455, 13.879388	BG-Sentinel	Culex pipiens pipiens
407	2015-05-21	Italy	Urban	22	42.883455, 13.879388	BG-Sentinel	Culex pipiens pipiens
408	2015-05-22	Italy	Urban	24	42.934424, 13.891933	BG-Sentinel	Culex pipiens pipiens
409	2015-05-22	Italy	Wetlands	27	42.903365, 13.908667	BG-Sentinel	Culex pipiens pipiens
410	2015-05-22	Italy	Wetlands	27	42.903365, 13.908667	BG-Sentinel	Culex pipiens pipiens
411	2015-05-22	Italy	Farm	20	42.944809, 13.859857	BG-Sentinel	Culex pipiens pipiens
412	2015-05-22	Italy	Farm	20	42.944809, 13.859857	BG-Sentinel	Culex pipiens molestus
413	2015-05-26	Italy	Wetlands	25	42.896600, 13.911895	BG-Sentinel	Culex pipiens pipiens
414	2015-05-26	Italy	Farm	21	42.943098, 13.853856	BG-Sentinel	Culex pipiens pipiens
415	2015-06-26	Italy	Urban	24	42.934424, 13.891933	BG-Sentinel	Culex pipiens molestus
416	2015-06-26	Italy	Urban	24	42.934424, 13.891933	BG-Sentinel	Culex pipiens pipiens
417	2015-06-26	Italy	Urban	22	42.883455, 13.879388	Liberty Plus	Culex pipiens molestus
418	2015-06-26	Italy	Wetlands	26	42.899042, 13.909813	Liberty Plus	Negative
419	2015-06-26	Italy	Wetlands	26	42.899042, 13.909813	Liberty Plus	Negative
420	2015-06-26	Italy	Wetlands	26	42.899042, 13.909813	Liberty Plus	Negative
421	2015-06-26	Italy	Wetlands	26	42.899042, 13.909813	Liberty Plus	Negative
422	2015-06-26	Italy	Farm	21	42.943098, 13.853856	BG-Sentinel	Culex pipiens molestus
423	2015-06-26	Italy	Farm	21	42.943098, 13.853856	BG-Sentinel	Culex pipiens pipiens
424	2015-06-26	Italy	Farm	21	42.943098, 13.853856	BG-Sentinel	Culex pipiens pipiens
425	2015-06-26	Italy	Farm	21	42.943098, 13.853856	BG-Sentinel	Culex pipiens pipiens
426	2015-06-26	Italy	Farm	21	42.943098, 13.853856	BG-Sentinel	Culex pipiens pipiens
427	2015-06-27	Italy	Wetlands	27	42.903365, 13.908667	Liberty Plus	Negative
428	2015-06-27	Italy	Wetlands	26	42.899042, 13.909813	BG-Sentinel	Culex pipiens molestus
429	2015-06-27	Italy	Wetlands	26	42.899042, 13.909813	BG-Sentinel	Culex pipiens pipiens
430	2015-06-27	Italy	Wetlands	26	42.899042, 13.909813	BG-Sentinel	Hybrid
431	2015-06-27	Italy	Wetlands	26	42.899042, 13.909813	BG-Sentinel	Culex pipiens pipiens
432	2015-06-27	Italy	Urban	22	42.883455, 13.879388	BG-Sentinel	Culex pipiens pipiens
433	2015-06-27	Italy	Urban	22	42.883455, 13.879388	BG-Sentinel	Culex pipiens pipiens
434	2015-06-27	Italy	Urban	22	42.883455, 13.879388	BG-Sentinel	Culex pipiens pipiens
435	2015-06-27	Italy	Urban	22	42.883455, 13.879388	BG-Sentinel	Culex pipiens pipiens
436	2015-06-27	Italy	Urban	22	42.883455, 13.879388	BG-Sentinel	Culex pipiens pipiens
437	2015-06-27	Italy	Urban	22	42.883455, 13.879388	BG-Sentinel	Hybrid
438	2015-06-27	Italy	Farm	19	42.914466, 13.854588	BG-Sentinel	Culex pipiens pipiens
439	2015-06-27	Italy	Farm	19	42.914466, 13.854588	BG-Sentinel	Negative
440	2015-06-27	Italy	Farm	19	42.914466, 13.854588	BG-Sentinel	Culex pipiens pipiens
441	2015-06-27	Italy	Farm	19	42.914466, 13.854588	BG-Sentinel	Negative
442	2015-06-27	Italy	Farm	19	42.914466, 13.854588	BG-Sentinel	Culex pipiens molestus
443	2015-06-28	Italy	Urban	24	42.934424, 13.891933	BG-Sentinel	Culex pipiens pipiens
444	2015-06-28	Italy	Urban	24	42.934424, 13.891933	BG-Sentinel	Culex pipiens pipiens
445	2015-06-28	Italy	Urban	24	42.934424, 13.891933	BG-Sentinel	Hybrid
446	2015-06-28	Italy	Urban	24	42.934424, 13.891933	BG-Sentinel	Culex pipiens pipiens
447	2015-06-28	Italy	Urban	24	42.934424, 13.891933	BG-Sentinel	Culex pipiens pipiens
448	2015-06-28	Italy	Urban	24	42.934424, 13.891933	BG-Sentinel	Culex pipiens pipiens
449	2015-06-28	Italy	Urban	24	42.934424, 13.891933	BG-Sentinel	Culex pipiens pipiens
450	2015-06-28	Italy	Urban	24	42.934424, 13.891933	BG-Sentinel	Culex pipiens pipiens
451	2015-06-28	Italy	Urban	24	42.934424, 13.891933	BG-Sentinel	Culex pipiens pipiens
452	2015-06-28	Italy	Urban	24	42.934424, 13.891933	BG-Sentinel	Negative
453	2015-06-28	Italy	Urban	24	42.934424, 13.891933	BG-Sentinel	Negative
454	2015-06-28	Italy	Urban	24	42.934424, 13.891933	BG-Sentinel	Negative
455	2015-06-28	Italy	Urban	24	42.934424, 13.891933	BG-Sentinel	Negative
456	2015-06-28	Italy	Urban	24	42.934424, 13.891933	BG-Sentinel	Culex pipiens molestus
457	2015-06-28	Italy	Urban	24	42.934424, 13.891933	BG-Sentinel	Culex pipiens pipiens
458	2015-06-28	Italy	Urban	24	42.934424, 13.891933	BG-Sentinel	Negative
459	2015-06-28	Italy	Urban	24	42.934424, 13.891933	BG-Sentinel	Culex pipiens pipiens
460	2015-06-28	Italy	Farm	20	42.944809, 13.859857	BG-Sentinel	Culex pipiens pipiens
461	2015-06-28	Italy	Farm	20	42.944809, 13.859857	BG-Sentinel	Culex pipiens molestus
462	2015-06-28	Italy	Farm	20	42.944809, 13.859857	BG-Sentinel	Culex pipiens molestus
463	2015-06-28	Italy	Farm	20	42.944809, 13.859857	BG-Sentinel	Culex pipiens molestus
464	2015-06-28	Italy	Farm	20	42.944809, 13.859857	BG-Sentinel	Culex pipiens molestus
465	2015-06-28	Italy	Farm	20	42.944809, 13.859857	BG-Sentinel	Culex pipiens pipiens
466	2015-06-28	Italy	Urban	22	42.883455, 13.879388	Liberty Plus	Hybrid
467	2015-06-28	Italy	Urban	22	42.883455, 13.879388	Liberty Plus	Culex pipiens pipiens
468	2015-06-28	Italy	Urban	22	42.883455, 13.879388	Liberty Plus	Culex pipiens molestus
469	2015-06-28	Italy	Farm	19	42.914466, 13.854588	Liberty Plus	Culex pipiens pipiens
470	2015-06-28	Italy	Farm	19	42.914466, 13.854588	Liberty Plus	Culex pipiens pipiens
471	2015-06-29	Italy	Urban	23	42.951012, 13.850783	BG-Sentinel	Hybrid
472	2015-06-29	Italy	Farm	21	42.943098, 13.853856	BG-Sentinel	Culex pipiens pipiens
473	2015-06-29	Italy	Farm	21	42.943098, 13.853856	BG-Sentinel	Culex pipiens pipiens
474	2015-06-29	Italy	Farm	21	42.943098, 13.853856	BG-Sentinel	Culex pipiens pipiens
475	2015-06-29	Italy	Farm	21	42.943098, 13.853856	BG-Sentinel	Culex pipiens molestus
476	2015-06-29	Italy	Farm	21	42.943098, 13.853856	BG-Sentinel	Hybrid
477	2015-06-29	Italy	Farm	21	42.943098, 13.853856	BG-Sentinel	Hybrid
478	2015-06-29	Italy	Farm	21	42.943098, 13.853856	BG-Sentinel	Hybrid
479	2015-06-29	Italy	Farm	21	42.943098, 13.853856	BG-Sentinel	Culex pipiens molestus
480	2015-06-29	Italy	Farm	21	42.943098, 13.853856	BG-Sentinel	Negative
481	2015-06-29	Italy	Urban	24	42.934424, 13.891933	Liberty Plus	Hybrid
482	2015-06-29	Italy	Urban	24	42.934424, 13.891933	Liberty Plus	Culex pipiens molestus
483	2015-06-29	Italy	Urban	24	42.934424, 13.891933	Liberty Plus	Culex pipiens pipiens
484	2015-06-29	Italy	Wetlands	26	42.899042, 13.909813	Liberty Plus	Culex pipiens molestus
485	2015-06-29	Italy	Wetlands	26	42.899042, 13.909813	Liberty Plus	Culex pipiens pipiens
486	2015-06-30	Italy	Farm	19	42.914466, 13.854588	BG-Sentinel	Hybrid
487	2015-06-30	Italy	Wetlands	26	42.899042, 13.909813	BG-Sentinel	Culex pipiens pipiens
488	2015-06-30	Italy	Wetlands	26	42.899042, 13.909813	BG-Sentinel	Negative
489	2015-06-30	Italy	Urban	22	42.883455, 13.879388	BG-Sentinel	Culex pipiens pipiens
490	2015-06-30	Italy	Urban	22	42.883455, 13.879388	BG-Sentinel	Culex pipiens pipiens
491	2015-06-30	Italy	Urban	22	42.883455, 13.879388	BG-Sentinel	Culex pipiens pipiens
492	2015-06-30	Italy	Urban	22	42.883455, 13.879388	BG-Sentinel	Culex pipiens pipiens
493	2015-06-30	Italy	Wetlands	27	42.903365, 13.908667	Liberty Plus	Culex pipiens molestus
494	2015-07-01	Italy	Farm	21	42.943098, 13.853856	Liberty Plus	Culex pipiens pipiens
495	2015-07-01	Italy	Farm	21	42.943098, 13.853856	Liberty Plus	Culex pipiens pipiens
496	2014-06-27	Netherlands	Urban	14	51.979257, 5.645230	BG-Sentinel	Culex pipiens pipiens
497	2014-06-27	Netherlands	Urban	14	51.979257, 5.645230	BG-Sentinel	Culex pipiens pipiens
498	2014-06-27	Netherlands	Urban	14	51.979257, 5.645230	BG-Sentinel	Culex pipiens pipiens
499	2014-06-27	Netherlands	Urban	14	51.979257, 5.645230	BG-Sentinel	Culex pipiens pipiens
500	2014-06-27	Netherlands	Urban	14	51.979257, 5.645230	BG-Sentinel	Culex pipiens pipiens
501	2014-06-27	Netherlands	Urban	14	51.979257, 5.645230	BG-Sentinel	Hybrid
502	2014-06-27	Netherlands	Urban	14	51.979257, 5.645230	BG-Sentinel	Hybrid
503	2014-06-27	Netherlands	Urban	14	51.979257, 5.645230	BG-Sentinel	Hybrid
504	2014-06-28	Netherlands	Urban	13	52.018075, 5.655372	BG-Sentinel	Culex pipiens pipiens
505	2014-06-28	Netherlands	Urban	13	52.018075, 5.655372	BG-Sentinel	Hybrid
506	2014-06-28	Netherlands	Urban	13	52.018075, 5.655372	BG-Sentinel	Culex pipiens pipiens
507	2014-06-28	Netherlands	Urban	13	52.018075, 5.655372	BG-Sentinel	Culex pipiens pipiens
508	2014-06-28	Netherlands	Urban	13	52.018075, 5.655372	BG-Sentinel	Culex pipiens pipiens
509	2014-06-28	Netherlands	Urban	13	52.018075, 5.655372	BG-Sentinel	Culex pipiens pipiens
510	2014-06-28	Netherlands	Urban	13	52.018075, 5.655372	BG-Sentinel	Culex pipiens pipiens
511	2014-06-28	Netherlands	Urban	13	52.018075, 5.655372	BG-Sentinel	Culex pipiens pipiens
512	2014-06-29	Netherlands	Wetlands	17	51.967693, 5.758896	BG-Sentinel	Culex pipiens pipiens
513	2014-06-29	Netherlands	Farm	12	52.013077, 5.645998	BG-Sentinel	Negative
514	2014-06-29	Netherlands	Urban	15	51.979771, 5.660278	BG-Sentinel	Hybrid
515	2014-06-29	Netherlands	Urban	15	51.979771, 5.660278	BG-Sentinel	Hybrid
516	2014-06-29	Netherlands	Urban	15	51.979771, 5.660278	BG-Sentinel	Culex pipiens pipiens
517	2014-06-30	Netherlands	Urban	13	52.018075, 5.655372	Liberty Plus	Culex pipiens pipiens
518	2014-06-30	Netherlands	Urban	14	51.979257, 5.645230	BG-Sentinel	Hybrid
519	2014-06-30	Netherlands	Urban	14	51.979257, 5.645230	BG-Sentinel	Culex pipiens pipiens
520	2014-06-30	Netherlands	Urban	14	51.979257, 5.645230	BG-Sentinel	Culex pipiens pipiens
521	2014-06-30	Netherlands	Urban	14	51.979257, 5.645230	BG-Sentinel	Culex pipiens pipiens
522	2014-06-30	Netherlands	Urban	14	51.979257, 5.645230	BG-Sentinel	Culex pipiens molestus
523	2014-06-30	Netherlands	Urban	14	51.979257, 5.645230	BG-Sentinel	Hybrid
524	2014-06-30	Netherlands	Urban	14	51.979257, 5.645230	BG-Sentinel	Culex pipiens molestus
525	2014-06-30	Netherlands	Farm	11	51.973637, 5.773978	BG-Sentinel	Culex pipiens pipiens
526	2014-07-01	Netherlands	Urban	13	52.018075, 5.655372	BG-Sentinel	Culex pipiens pipiens
527	2014-07-01	Netherlands	Urban	13	52.018075, 5.655372	BG-Sentinel	Culex pipiens pipiens
528	2014-07-01	Netherlands	Urban	13	52.018075, 5.655372	BG-Sentinel	Culex pipiens pipiens
529	2014-07-01	Netherlands	Urban	13	52.018075, 5.655372	BG-Sentinel	Hybrid
530	2014-07-01	Netherlands	Urban	13	52.018075, 5.655372	BG-Sentinel	Culex pipiens pipiens
531	2014-07-01	Netherlands	Urban	13	52.018075, 5.655372	BG-Sentinel	Culex pipiens pipiens
532	2014-07-01	Netherlands	Urban	13	52.018075, 5.655372	BG-Sentinel	Culex pipiens pipiens
533	2014-07-02	Netherlands	Farm	11	51.973637, 5.773978	Liberty Plus	Negative
534	2014-08-05	Netherlands	Farm	11	51.973637, 5.773978	Liberty Plus	Culex pipiens molestus
535	2014-08-05	Netherlands	Urban	14	51.979257, 5.645230	BG-Sentinel	Culex pipiens pipiens
536	2014-08-05	Netherlands	Urban	14	51.979257, 5.645230	BG-Sentinel	Culex pipiens pipiens
537	2014-08-05	Netherlands	Wetlands	17	51.967693, 5.758896	BG-Sentinel	Culex pipiens pipiens
538	2014-08-05	Netherlands	Wetlands	17	51.967693, 5.758896	BG-Sentinel	Culex pipiens pipiens
539	2014-08-05	Netherlands	Wetlands	17	51.967693, 5.758896	BG-Sentinel	Hybrid
540	2014-08-05	Netherlands	Wetlands	17	51.967693, 5.758896	BG-Sentinel	Culex pipiens pipiens
541	2014-08-05	Netherlands	Wetlands	17	51.967693, 5.758896	BG-Sentinel	Culex pipiens pipiens
542	2014-08-05	Netherlands	Wetlands	17	51.967693, 5.758896	BG-Sentinel	Culex pipiens pipiens
543	2014-08-05	Netherlands	Wetlands	17	51.967693, 5.758896	BG-Sentinel	Hybrid
544	2014-08-05	Netherlands	Wetlands	17	51.967693, 5.758896	BG-Sentinel	Culex pipiens pipiens
545	2014-08-05	Netherlands	Wetlands	17	51.967693, 5.758896	BG-Sentinel	Culex pipiens pipiens
546	2014-08-05	Netherlands	Wetlands	17	51.967693, 5.758896	BG-Sentinel	Culex pipiens pipiens
547	2014-08-05	Netherlands	Wetlands	17	51.967693, 5.758896	BG-Sentinel	Culex pipiens pipiens
548	2014-08-05	Netherlands	Wetlands	17	51.967693, 5.758896	BG-Sentinel	Culex pipiens pipiens
549	2014-08-05	Netherlands	Wetlands	17	51.967693, 5.758896	BG-Sentinel	Culex pipiens molestus
550	2014-08-05	Netherlands	Wetlands	17	51.967693, 5.758896	BG-Sentinel	Culex pipiens pipiens
551	2014-08-05	Netherlands	Wetlands	17	51.967693, 5.758896	BG-Sentinel	Hybrid
552	2014-08-05	Netherlands	Wetlands	17	51.967693, 5.758896	BG-Sentinel	Culex pipiens pipiens
553	2014-08-05	Netherlands	Wetlands	17	51.967693, 5.758896	BG-Sentinel	Culex pipiens pipiens
554	2014-08-06	Netherlands	Urban	13	52.018075, 5.655372	BG-Sentinel	Culex pipiens pipiens
555	2014-08-06	Netherlands	Urban	13	52.018075, 5.655372	BG-Sentinel	Culex pipiens pipiens
556	2014-08-06	Netherlands	Urban	13	52.018075, 5.655372	BG-Sentinel	Hybrid
557	2014-08-06	Netherlands	Urban	13	52.018075, 5.655372	BG-Sentinel	Culex pipiens pipiens
558	2014-08-06	Netherlands	Urban	13	52.018075, 5.655372	BG-Sentinel	Culex pipiens pipiens
559	2014-08-06	Netherlands	Urban	13	52.018075, 5.655372	BG-Sentinel	Culex pipiens pipiens
560	2014-08-06	Netherlands	Urban	13	52.018075, 5.655372	BG-Sentinel	Culex pipiens pipiens
561	2014-08-06	Netherlands	Farm	12	52.013077, 5.645998	Liberty Plus	Culex pipiens pipiens
562	2014-08-06	Netherlands	Farm	11	51.973637, 5.773978	BG-Sentinel	Culex pipiens pipiens
563	2014-08-07	Netherlands	Farm	12	52.013077, 5.645998	BG-Sentinel	Culex pipiens pipiens
564	2014-08-07	Netherlands	Farm	12	52.013077, 5.645998	BG-Sentinel	Culex pipiens pipiens
565	2014-08-07	Netherlands	Farm	12	52.013077, 5.645998	BG-Sentinel	Culex pipiens pipiens
566	2014-08-07	Netherlands	Farm	12	52.013077, 5.645998	BG-Sentinel	Culex pipiens pipiens
567	2014-08-07	Netherlands	Farm	12	52.013077, 5.645998	BG-Sentinel	Hybrid
568	2014-08-07	Netherlands	Farm	12	52.013077, 5.645998	BG-Sentinel	Culex pipiens pipiens
569	2014-08-07	Netherlands	Farm	12	52.013077, 5.645998	BG-Sentinel	Culex pipiens pipiens
570	2014-08-07	Netherlands	Farm	12	52.013077, 5.645998	BG-Sentinel	Culex pipiens pipiens
571	2014-08-07	Netherlands	Farm	12	52.013077, 5.645998	BG-Sentinel	Culex pipiens pipiens
572	2014-08-07	Netherlands	Farm	12	52.013077, 5.645998	BG-Sentinel	Culex pipiens pipiens
573	2014-08-07	Netherlands	Farm	12	52.013077, 5.645998	BG-Sentinel	Culex pipiens pipiens
574	2014-08-07	Netherlands	Farm	12	52.013077, 5.645998	BG-Sentinel	Culex pipiens pipiens
575	2014-08-07	Netherlands	Farm	12	52.013077, 5.645998	BG-Sentinel	Culex pipiens pipiens
576	2014-08-07	Netherlands	Farm	12	52.013077, 5.645998	BG-Sentinel	Culex pipiens pipiens
577	2014-08-07	Netherlands	Farm	12	52.013077, 5.645998	BG-Sentinel	Culex pipiens pipiens
578	2014-08-07	Netherlands	Farm	12	52.013077, 5.645998	BG-Sentinel	Culex pipiens pipiens
579	2014-08-07	Netherlands	Farm	12	52.013077, 5.645998	BG-Sentinel	Culex pipiens pipiens
580	2014-08-07	Netherlands	Wetlands	16	51.969443, 5.758940	BG-Sentinel	Hybrid
581	2014-08-07	Netherlands	Wetlands	16	51.969443, 5.758940	BG-Sentinel	Culex pipiens pipiens
582	2014-08-07	Netherlands	Wetlands	16	51.969443, 5.758940	BG-Sentinel	Culex pipiens pipiens
583	2014-08-07	Netherlands	Wetlands	16	51.969443, 5.758940	BG-Sentinel	Culex pipiens pipiens
584	2014-08-07	Netherlands	Wetlands	16	51.969443, 5.758940	BG-Sentinel	Culex pipiens pipiens
585	2014-08-07	Netherlands	Wetlands	16	51.969443, 5.758940	BG-Sentinel	Culex pipiens pipiens
586	2014-08-07	Netherlands	Wetlands	16	51.969443, 5.758940	BG-Sentinel	Culex pipiens pipiens
587	2014-08-07	Netherlands	Wetlands	16	51.969443, 5.758940	BG-Sentinel	Culex pipiens pipiens
588	2014-08-07	Netherlands	Wetlands	16	51.969443, 5.758940	BG-Sentinel	Culex pipiens pipiens
589	2014-08-07	Netherlands	Wetlands	16	51.969443, 5.758940	BG-Sentinel	Culex pipiens pipiens
590	2014-08-07	Netherlands	Wetlands	16	51.969443, 5.758940	BG-Sentinel	Culex pipiens pipiens
591	2014-08-07	Netherlands	Wetlands	16	51.969443, 5.758940	BG-Sentinel	Culex pipiens pipiens
592	2014-08-07	Netherlands	Wetlands	16	51.969443, 5.758940	BG-Sentinel	Culex pipiens pipiens
593	2014-08-07	Netherlands	Wetlands	16	51.969443, 5.758940	BG-Sentinel	Culex pipiens pipiens
594	2014-08-07	Netherlands	Wetlands	16	51.969443, 5.758940	BG-Sentinel	Culex pipiens pipiens
595	2014-08-07	Netherlands	Wetlands	16	51.969443, 5.758940	BG-Sentinel	Culex pipiens pipiens
596	2014-08-07	Netherlands	Wetlands	16	51.969443, 5.758940	BG-Sentinel	Culex pipiens pipiens
597	2014-08-07	Netherlands	Wetlands	16	51.969443, 5.758940	BG-Sentinel	Culex pipiens pipiens
598	2014-08-08	Netherlands	Wetlands	17	51.967693, 5.758896	Liberty Plus	Culex pipiens pipiens
599	2014-08-08	Netherlands	Wetlands	17	51.967693, 5.758896	Liberty Plus	Culex pipiens molestus
600	2014-08-08	Netherlands	Wetlands	17	51.967693, 5.758896	Liberty Plus	Culex pipiens pipiens
601	2014-08-08	Netherlands	Farm	11	51.973637, 5.773978	BG-Sentinel	Culex pipiens pipiens
602	2014-08-08	Netherlands	Farm	11	51.973637, 5.773978	BG-Sentinel	Hybrid
603	2014-08-08	Netherlands	Wetlands	18	51.971671, 5.747826	BG-Sentinel	Culex pipiens pipiens
604	2014-08-08	Netherlands	Wetlands	18	51.971671, 5.747826	BG-Sentinel	Culex pipiens pipiens
605	2014-08-08	Netherlands	Wetlands	18	51.971671, 5.747826	BG-Sentinel	Culex pipiens pipiens
606	2014-08-08	Netherlands	Urban	14	51.979257, 5.645230	BG-Sentinel	Culex pipiens pipiens
607	2014-08-08	Netherlands	Urban	14	51.979257, 5.645230	BG-Sentinel	Culex pipiens pipiens
608	2014-08-08	Netherlands	Urban	14	51.979257, 5.645230	BG-Sentinel	Culex pipiens pipiens
609	2014-08-08	Netherlands	Urban	14	51.979257, 5.645230	BG-Sentinel	Culex pipiens pipiens
610	2014-08-08	Netherlands	Urban	14	51.979257, 5.645230	BG-Sentinel	Culex pipiens pipiens
611	2014-08-08	Netherlands	Urban	14	51.979257, 5.645230	BG-Sentinel	Hybrid
612	2014-08-08	Netherlands	Urban	14	51.979257, 5.645230	BG-Sentinel	Hybrid
613	2014-08-08	Netherlands	Urban	14	51.979257, 5.645230	BG-Sentinel	Culex pipiens pipiens
614	2014-08-09	Netherlands	Urban	13	52.018075, 5.655372	BG-Sentinel	Culex pipiens pipiens
615	2014-08-09	Netherlands	Urban	13	52.018075, 5.655372	BG-Sentinel	Hybrid
616	2014-08-09	Netherlands	Wetlands	16	51.969443, 5.758940	BG-Sentinel	Culex pipiens pipiens
617	2014-08-09	Netherlands	Wetlands	16	51.969443, 5.758940	BG-Sentinel	Hybrid
618	2014-08-09	Netherlands	Wetlands	16	51.969443, 5.758940	BG-Sentinel	Culex pipiens pipiens
619	2014-08-09	Netherlands	Wetlands	16	51.969443, 5.758940	BG-Sentinel	Culex pipiens pipiens
620	2014-08-10	Netherlands	Urban	15	51.979771, 5.660278	BG-Sentinel	Culex pipiens pipiens
621	2014-08-10	Netherlands	Urban	15	51.979771, 5.660278	BG-Sentinel	Culex pipiens pipiens
622	2014-08-10	Netherlands	Urban	15	51.979771, 5.660278	BG-Sentinel	Culex pipiens molestus
623	2014-08-10	Netherlands	Urban	15	51.979771, 5.660278	BG-Sentinel	Culex pipiens pipiens
624	2014-08-10	Netherlands	Wetlands	17	51.967693, 5.758896	BG-Sentinel	Culex pipiens pipiens
625	2014-08-10	Netherlands	Wetlands	17	51.967693, 5.758896	BG-Sentinel	Culex pipiens pipiens
626	2014-08-10	Netherlands	Wetlands	17	51.967693, 5.758896	BG-Sentinel	Culex pipiens pipiens
627	2014-08-10	Netherlands	Wetlands	17	51.967693, 5.758896	BG-Sentinel	Culex pipiens pipiens
628	2014-08-10	Netherlands	Wetlands	17	51.967693, 5.758896	BG-Sentinel	Culex pipiens pipiens
629	2014-08-10	Netherlands	Wetlands	17	51.967693, 5.758896	BG-Sentinel	Culex pipiens pipiens
630	2014-08-10	Netherlands	Wetlands	17	51.967693, 5.758896	BG-Sentinel	Culex pipiens pipiens
631	2014-08-10	Netherlands	Wetlands	17	51.967693, 5.758896	BG-Sentinel	Culex pipiens pipiens
632	2014-08-10	Netherlands	Wetlands	17	51.967693, 5.758896	BG-Sentinel	Culex pipiens pipiens
633	2014-08-10	Netherlands	Wetlands	17	51.967693, 5.758896	BG-Sentinel	Culex pipiens pipiens
634	2014-08-10	Netherlands	Wetlands	17	51.967693, 5.758896	BG-Sentinel	Culex pipiens pipiens
635	2014-08-10	Netherlands	Wetlands	17	51.967693, 5.758896	BG-Sentinel	Culex pipiens pipiens
636	2014-08-10	Netherlands	Wetlands	17	51.967693, 5.758896	BG-Sentinel	Culex pipiens pipiens
637	2014-08-10	Netherlands	Wetlands	17	51.967693, 5.758896	BG-Sentinel	Hybrid
638	2014-08-10	Netherlands	Wetlands	17	51.967693, 5.758896	BG-Sentinel	Culex pipiens pipiens
639	2014-08-10	Netherlands	Wetlands	17	51.967693, 5.758896	BG-Sentinel	Culex pipiens pipiens
640	2014-08-10	Netherlands	Wetlands	17	51.967693, 5.758896	BG-Sentinel	Culex pipiens pipiens
641	2014-08-10	Netherlands	Wetlands	17	51.967693, 5.758896	BG-Sentinel	Culex pipiens pipiens
642	2014-08-10	Netherlands	Wetlands	17	51.967693, 5.758896	BG-Sentinel	Culex pipiens pipiens
643	2014-08-10	Netherlands	Wetlands	17	51.967693, 5.758896	BG-Sentinel	Culex pipiens pipiens
644	2014-08-10	Netherlands	Wetlands	17	51.967693, 5.758896	BG-Sentinel	Culex pipiens pipiens
645	2014-08-10	Netherlands	Wetlands	17	51.967693, 5.758896	BG-Sentinel	Culex pipiens pipiens
646	2014-08-10	Netherlands	Wetlands	17	51.967693, 5.758896	BG-Sentinel	Culex pipiens pipiens
647	2014-08-10	Netherlands	Wetlands	17	51.967693, 5.758896	BG-Sentinel	Culex pipiens pipiens
648	2014-08-10	Netherlands	Wetlands	17	51.967693, 5.758896	BG-Sentinel	Culex pipiens pipiens
649	2014-08-10	Netherlands	Wetlands	17	51.967693, 5.758896	BG-Sentinel	Culex pipiens pipiens
650	2014-08-10	Netherlands	Wetlands	17	51.967693, 5.758896	BG-Sentinel	Culex pipiens pipiens
651	2014-08-10	Netherlands	Wetlands	17	51.967693, 5.758896	BG-Sentinel	Culex pipiens pipiens
652	2014-08-10	Netherlands	Wetlands	17	51.967693, 5.758896	BG-Sentinel	Culex pipiens pipiens
653	2014-08-10	Netherlands	Wetlands	17	51.967693, 5.758896	BG-Sentinel	Culex pipiens pipiens
654	2014-08-10	Netherlands	Wetlands	17	51.967693, 5.758896	BG-Sentinel	Culex pipiens pipiens
655	2014-08-10	Netherlands	Wetlands	17	51.967693, 5.758896	BG-Sentinel	Culex pipiens pipiens
656	2014-08-10	Netherlands	Wetlands	17	51.967693, 5.758896	BG-Sentinel	Culex pipiens pipiens
657	2014-08-10	Netherlands	Wetlands	17	51.967693, 5.758896	BG-Sentinel	Culex pipiens pipiens
658	2014-08-10	Netherlands	Wetlands	17	51.967693, 5.758896	BG-Sentinel	Culex pipiens pipiens
659	2014-08-10	Netherlands	Wetlands	17	51.967693, 5.758896	BG-Sentinel	Culex pipiens pipiens
660	2014-08-10	Netherlands	Wetlands	17	51.967693, 5.758896	BG-Sentinel	Culex pipiens pipiens
661	2014-08-10	Netherlands	Wetlands	17	51.967693, 5.758896	BG-Sentinel	Culex pipiens pipiens
662	2014-08-10	Netherlands	Wetlands	17	51.967693, 5.758896	BG-Sentinel	Hybrid
663	2014-08-10	Netherlands	Wetlands	17	51.967693, 5.758896	BG-Sentinel	Culex pipiens pipiens
664	2014-08-10	Netherlands	Wetlands	17	51.967693, 5.758896	BG-Sentinel	Culex pipiens pipiens
665	2014-08-11	Netherlands	Urban	14	51.979257, 5.645230	BG-Sentinel	Culex pipiens pipiens
666	2014-08-11	Netherlands	Urban	14	51.979257, 5.645230	BG-Sentinel	Culex pipiens pipiens
667	2014-08-11	Netherlands	Urban	14	51.979257, 5.645230	BG-Sentinel	Culex pipiens pipiens
668	2014-08-11	Netherlands	Urban	14	51.979257, 5.645230	BG-Sentinel	Culex pipiens pipiens
669	2014-08-11	Netherlands	Urban	14	51.979257, 5.645230	BG-Sentinel	Culex pipiens pipiens
670	2014-08-11	Netherlands	Urban	14	51.979257, 5.645230	BG-Sentinel	Culex pipiens pipiens
671	2014-08-11	Netherlands	Urban	14	51.979257, 5.645230	BG-Sentinel	Culex pipiens molestus
672	2014-09-16	Netherlands	Farm	11	51.973637, 5.773978	BG-Sentinel	Culex pipiens pipiens
673	2014-09-16	Netherlands	Farm	11	51.973637, 5.773978	BG-Sentinel	Culex pipiens pipiens
674	2014-09-16	Netherlands	Farm	11	51.973637, 5.773978	BG-Sentinel	Culex pipiens pipiens
675	2014-09-17	Netherlands	Urban	15	51.979771, 5.660278	Liberty Plus	Culex pipiens pipiens
676	2014-09-17	Netherlands	Urban	13	52.018075, 5.655372	BG-Sentinel	Culex pipiens pipiens
677	2014-09-18	Netherlands	Farm	11	51.973637, 5.773978	Liberty Plus	Culex pipiens pipiens
678	2014-09-18	Netherlands	Farm	11	51.973637, 5.773978	Liberty Plus	Culex pipiens pipiens
679	2014-09-18	Netherlands	Farm	11	51.973637, 5.773978	Liberty Plus	Culex pipiens pipiens
680	2014-09-18	Netherlands	Farm	11	51.973637, 5.773978	Liberty Plus	Culex pipiens molestus
681	2014-09-18	Netherlands	Farm	11	51.973637, 5.773978	Liberty Plus	Culex pipiens pipiens
682	2014-09-18	Netherlands	Farm	11	51.973637, 5.773978	Liberty Plus	Culex pipiens pipiens
683	2014-09-18	Netherlands	Farm	11	51.973637, 5.773978	Liberty Plus	Negative
684	2014-09-18	Netherlands	Urban	15	51.979771, 5.660278	BG-Sentinel	Culex pipiens pipiens
685	2014-09-18	Netherlands	Wetlands	17	51.967693, 5.758896	BG-Sentinel	Culex pipiens pipiens
686	2014-09-18	Netherlands	Wetlands	17	51.967693, 5.758896	BG-Sentinel	Culex pipiens pipiens
687	2014-09-18	Netherlands	Wetlands	17	51.967693, 5.758896	BG-Sentinel	Culex pipiens pipiens
688	2014-09-19	Netherlands	Urban	14	51.979257, 5.645230	BG-Sentinel	Culex pipiens pipiens
689	2014-09-19	Netherlands	Farm	11	51.973637, 5.773978	BG-Sentinel	Hybrid
690	2014-09-19	Netherlands	Farm	11	51.973637, 5.773978	BG-Sentinel	Culex pipiens pipiens
691	2014-09-19	Netherlands	Farm	11	51.973637, 5.773978	BG-Sentinel	Culex pipiens pipiens
692	2014-09-19	Netherlands	Farm	11	51.973637, 5.773978	BG-Sentinel	Hybrid
693	2014-09-19	Netherlands	Farm	11	51.973637, 5.773978	BG-Sentinel	Hybrid
694	2014-09-19	Netherlands	Farm	11	51.973637, 5.773978	BG-Sentinel	Culex pipiens molestus
695	2014-09-19	Netherlands	Farm	11	51.973637, 5.773978	BG-Sentinel	Culex pipiens molestus
696	2014-09-19	Netherlands	Farm	11	51.973637, 5.773978	BG-Sentinel	Culex pipiens pipiens
697	2014-09-19	Netherlands	Farm	11	51.973637, 5.773978	BG-Sentinel	Hybrid
698	2014-09-20	Netherlands	Farm	12	52.013077, 5.645998	Liberty Plus	Hybrid
699	2014-09-20	Netherlands	Farm	10	51.971084, 5.761455	BG-Sentinel	Culex pipiens pipiens
700	2014-09-20	Netherlands	Farm	10	51.971084, 5.761455	BG-Sentinel	Culex pipiens pipiens
701	2014-09-20	Netherlands	Farm	10	51.971084, 5.761455	BG-Sentinel	Culex pipiens pipiens
702	2014-09-20	Netherlands	Farm	10	51.971084, 5.761455	BG-Sentinel	Culex pipiens pipiens
703	2014-09-20	Netherlands	Farm	10	51.971084, 5.761455	BG-Sentinel	Culex pipiens pipiens
704	2014-09-20	Netherlands	Farm	10	51.971084, 5.761455	BG-Sentinel	Culex pipiens pipiens
705	2014-09-21	Netherlands	Urban	14	51.979257, 5.645230	Liberty Plus	Culex pipiens pipiens
706	2014-09-21	Netherlands	Urban	14	51.979257, 5.645230	Liberty Plus	Culex pipiens pipiens
707	2014-09-21	Netherlands	Urban	14	51.979257, 5.645230	Liberty Plus	Culex pipiens pipiens
708	2014-09-21	Netherlands	Urban	14	51.979257, 5.645230	Liberty Plus	Culex pipiens pipiens
709	2014-09-21	Netherlands	Urban	14	51.979257, 5.645230	Liberty Plus	Culex pipiens pipiens
710	2014-09-21	Netherlands	Urban	14	51.979257, 5.645230	Liberty Plus	Culex pipiens pipiens
711	2014-10-09	Netherlands	Urban	13	52.018075, 5.655372	Liberty Plus	Culex pipiens pipiens
712	2014-10-09	Netherlands	Urban	14	51.979257, 5.645230	BG-Sentinel	Culex pipiens pipiens
713	2014-10-10	Netherlands	Farm	12	52.013077, 5.645998	Liberty Plus	Culex pipiens molestus
714	2014-10-11	Netherlands	Urban	14	51.979257, 5.645230	Liberty Plus	Culex pipiens pipiens
715	2014-10-11	Netherlands	Urban	14	51.979257, 5.645230	Liberty Plus	Culex pipiens pipiens
716	2014-10-11	Netherlands	Urban	14	51.979257, 5.645230	Liberty Plus	Culex pipiens pipiens
717	2014-10-11	Netherlands	Urban	14	51.979257, 5.645230	Liberty Plus	Culex pipiens pipiens
718	2014-10-11	Netherlands	Urban	14	51.979257, 5.645230	Liberty Plus	Culex pipiens pipiens
719	2014-10-11	Netherlands	Urban	14	51.979257, 5.645230	Liberty Plus	Culex pipiens pipiens
720	2014-10-11	Netherlands	Urban	14	51.979257, 5.645230	Liberty Plus	Hybrid
721	2014-10-11	Netherlands	Urban	14	51.979257, 5.645230	Liberty Plus	Culex pipiens pipiens
722	2014-10-11	Netherlands	Urban	14	51.979257, 5.645230	Liberty Plus	Culex pipiens pipiens
723	2014-10-11	Netherlands	Urban	14	51.979257, 5.645230	Liberty Plus	Culex pipiens pipiens
724	2014-10-11	Netherlands	Urban	14	51.979257, 5.645230	Liberty Plus	Culex pipiens pipiens
725	2014-10-11	Netherlands	Urban	14	51.979257, 5.645230	Liberty Plus	Culex pipiens pipiens
726	2014-10-12	Netherlands	Urban	13	52.018075, 5.655372	Liberty Plus	Culex pipiens pipiens
727	2014-10-12	Netherlands	Urban	13	52.018075, 5.655372	Liberty Plus	Culex pipiens pipiens
728	2014-10-12	Netherlands	Urban	13	52.018075, 5.655372	Liberty Plus	Hybrid
729	2014-10-12	Netherlands	Urban	13	52.018075, 5.655372	Liberty Plus	Culex pipiens pipiens
730	2014-10-12	Netherlands	Urban	13	52.018075, 5.655372	Liberty Plus	Culex pipiens pipiens
731	2014-10-12	Netherlands	Urban	13	52.018075, 5.655372	Liberty Plus	Culex pipiens pipiens
732	2014-10-12	Netherlands	Urban	13	52.018075, 5.655372	Liberty Plus	Culex pipiens pipiens
733	2014-10-12	Netherlands	Urban	13	52.018075, 5.655372	Liberty Plus	Culex pipiens pipiens
734	2014-10-12	Netherlands	Urban	13	52.018075, 5.655372	Liberty Plus	Culex pipiens pipiens
735	2014-10-12	Netherlands	Urban	13	52.018075, 5.655372	Liberty Plus	Culex pipiens pipiens
736	2014-10-13	Netherlands	Farm	12	52.013077, 5.645998	Liberty Plus	Culex pipiens pipiens
737	2014-10-13	Netherlands	Farm	12	52.013077, 5.645998	Liberty Plus	Hybrid
738	2014-10-13	Netherlands	Farm	12	52.013077, 5.645998	Liberty Plus	Culex pipiens molestus
739	2014-10-13	Netherlands	Farm	12	52.013077, 5.645998	Liberty Plus	Culex pipiens molestus
740	2014-10-13	Netherlands	Urban	15	51.979771, 5.660278	Liberty Plus	Culex pipiens pipiens
741	2014-10-14	Netherlands	Wetlands	16	51.969443, 5.758940	Liberty Plus	Culex pipiens pipiens
742	2014-10-14	Netherlands	Urban	14	51.979257, 5.645230	Liberty Plus	Hybrid
743	2014-10-14	Netherlands	Urban	14	51.979257, 5.645230	Liberty Plus	Culex pipiens pipiens
744	2014-10-14	Netherlands	Urban	14	51.979257, 5.645230	Liberty Plus	Culex pipiens pipiens
745	2014-10-14	Netherlands	Urban	14	51.979257, 5.645230	Liberty Plus	Culex pipiens pipiens
746	2014-10-14	Netherlands	Urban	14	51.979257, 5.645230	Liberty Plus	Culex pipiens pipiens
747	2014-10-14	Netherlands	Urban	14	51.979257, 5.645230	Liberty Plus	Culex pipiens pipiens
748	2014-10-14	Netherlands	Farm	11	51.973637, 5.773978	Liberty Plus	Hybrid
749	2014-10-14	Netherlands	Farm	11	51.973637, 5.773978	Liberty Plus	Culex pipiens pipiens
750	2014-10-14	Netherlands	Farm	11	51.973637, 5.773978	Liberty Plus	Culex pipiens pipiens
751	2014-10-16	Netherlands	Urban	14	51.979257, 5.645230	BG-Sentinel	Culex pipiens pipiens
752	2014-10-17	Netherlands	Urban	14	51.979257, 5.645230	BG-Sentinel	Hybrid
753	2014-11-12	Netherlands	Wetlands	18	51.971671, 5.747826	Liberty Plus	Culex pipiens pipiens
754	2014-11-13	Netherlands	Wetlands	16	51.969443, 5.758940	Liberty Plus	Culex pipiens pipiens
755	2014-11-13	Netherlands	Farm	11	51.973637, 5.773978	Liberty Plus	Culex pipiens pipiens
756	2014-11-14	Netherlands	Urban	13	52.018075, 5.655372	Liberty Plus	Culex pipiens pipiens
757	2014-11-14	Netherlands	Farm	11	51.973637, 5.773978	BG-Sentinel	Culex pipiens pipiens
758	2014-11-14	Netherlands	Farm	11	51.973637, 5.773978	BG-Sentinel	Culex pipiens molestus
759	2014-11-14	Netherlands	Farm	11	51.973637, 5.773978	BG-Sentinel	Hybrid
760	2014-11-14	Netherlands	Farm	11	51.973637, 5.773978	BG-Sentinel	Culex pipiens molestus
761	2014-11-14	Netherlands	Farm	11	51.973637, 5.773978	BG-Sentinel	Culex pipiens molestus
762	2014-11-14	Netherlands	Farm	11	51.973637, 5.773978	BG-Sentinel	Culex pipiens pipiens
763	2014-11-14	Netherlands	Farm	11	51.973637, 5.773978	BG-Sentinel	Hybrid
764	2014-11-14	Netherlands	Farm	11	51.973637, 5.773978	BG-Sentinel	Culex pipiens pipiens
765	2014-11-15	Netherlands	Farm	12	52.013077, 5.645998	Liberty Plus	Negative
766	2014-11-15	Netherlands	Farm	12	52.013077, 5.645998	Liberty Plus	Culex pipiens molestus
767	2014-11-15	Netherlands	Farm	12	52.013077, 5.645998	Liberty Plus	Culex pipiens molestus
768	2014-11-15	Netherlands	Farm	12	52.013077, 5.645998	Liberty Plus	Hybrid
769	2014-11-15	Netherlands	Farm	12	52.013077, 5.645998	Liberty Plus	Hybrid
770	2014-11-15	Netherlands	Farm	12	52.013077, 5.645998	Liberty Plus	Hybrid
771	2014-11-15	Netherlands	Farm	12	52.013077, 5.645998	Liberty Plus	Hybrid
772	2014-11-15	Netherlands	Farm	12	52.013077, 5.645998	Liberty Plus	Culex pipiens molestus
773	2014-11-15	Netherlands	Farm	12	52.013077, 5.645998	Liberty Plus	Culex pipiens molestus
774	2014-11-16	Netherlands	Urban	14	51.979257, 5.645230	Liberty Plus	Hybrid
775	2014-11-16	Netherlands	Farm	11	51.973637, 5.773978	Liberty Plus	Culex pipiens pipiens
776	2014-11-16	Netherlands	Wetlands	16	51.969443, 5.758940	Liberty Plus	Culex pipiens pipiens
777	2014-11-16	Netherlands	Wetlands	16	51.969443, 5.758940	Liberty Plus	Culex pipiens molestus
778	2014-11-16	Netherlands	Wetlands	16	51.969443, 5.758940	Liberty Plus	Hybrid
779	2014-11-16	Netherlands	Wetlands	16	51.969443, 5.758940	Liberty Plus	Hybrid
780	2014-11-16	Netherlands	Wetlands	16	51.969443, 5.758940	Liberty Plus	Culex pipiens pipiens
781	2014-11-16	Netherlands	Wetlands	17	51.967693, 5.758896	BG-Sentinel	Hybrid
782	2015-05-12	Netherlands	Wetlands	16	51.969443, 5.758940	BG-Sentinel	Culex pipiens pipiens
783	2015-05-12	Netherlands	Urban	13	52.018075, 5.655372	BG-Sentinel	Culex pipiens pipiens
784	2015-05-13	Netherlands	Wetlands	17	51.967693, 5.758896	BG-Sentinel	Hybrid
785	2014-06-02	Netherlands	Urban	14	51.979257, 5.645230	BG-Sentinel	Culex pipiens pipiens
786	2014-06-05	Netherlands	Wetlands	18	51.971671, 5.747826	BG-Sentinel	Culex pipiens pipiens
787	2014-06-06	Netherlands	Urban	13	52.018075, 5.655372	BG-Sentinel	Hybrid
788	2014-06-06	Netherlands	Urban	13	52.018075, 5.655372	BG-Sentinel	Hybrid
789	2014-06-07	Netherlands	Wetlands	17	51.967693, 5.758896	BG-Sentinel	Culex pipiens pipiens
790	2014-06-07	Netherlands	Wetlands	17	51.967693, 5.758896	BG-Sentinel	Culex pipiens pipiens
791	2014-06-07	Netherlands	Wetlands	17	51.967693, 5.758896	BG-Sentinel	Culex pipiens pipiens
792	2014-06-07	Netherlands	Wetlands	17	51.967693, 5.758896	BG-Sentinel	Culex pipiens pipiens
793	2014-06-07	Netherlands	Urban	15	51.979771, 5.660278	BG-Sentinel	Culex pipiens pipiens
794	2015-04-09	Netherlands	Urban	13	52.018075, 5.655372	BG-Sentinel	Culex pipiens pipiens

## Sheet: Index
Index
Sample	Sample identification number
Date	Date of collection
Country	Country of collection (Sweden, Netherlands, or Italy)
Habitat	Habitat type of collection (farms, peri-urban, or wetlands)
Sampling location	Location within site of collection
Coordinates	Coordinates of sampling locations
Trap	Trap type used
Identification	Identification based on rt-PCR protocol described by Vogels et al. (2015)
